# Supplementary material for: Dynamic Changes in the Distribution of Hydrocodone and Oxycodone in Florida from 2006 to 2021
Source: Pharmacy (Basel). 2024 Jun 28;12(4):102. doi: 10.3390/pharmacy12040102 (PMC11270220; doi:10.3390/pharmacy12040102)
Supplement: Supplementary file 1 [file pharmacy-12-00102-s001.zip]

Archive with 1 entries (1 files):
- pharmacy-3038795-supplementary.pdf
